# Supplementary material for: Variability in intrinsic drug tolerance in Mycobacterium tuberculosis corresponds with phylogenetic lineage
Source: Antimicrob Agents Chemother. 2025 Oct 21;69(12):e00996-25. doi: 10.1128/aac.00996-25 (PMC12691649; doi:10.1128/aac.00996-25)
Supplement: Data S1 — Strain information with genome accessions and experimental data. [file aac.00996-25-s0001.xlsx]

## Sheet: Strain_Info
SAMPLE_ACCESSION	Sample Alias	Strain ID	COUNTRY_PATIENT_BIRTH	COUNTRY_ISOLATION	LINEAGE	SUBLINEAGE
SAMEA11206831	G03242	N2388	Tanzania	Tanzania	L4	L4.6.1.1
SAMEA11206837	G04860	N2400	Tanzania	Tanzania	L4	L4.3.3
SAMEA11206840	G04865	N2406	Tanzania	Tanzania	L4	L4.3.4.2.1
SAMEA11206841	G04866	N2534	Tanzania	Tanzania	L4	L4.6.1.2
SAMEA11206855	G06459	N2810	Tanzania	Tanzania	L2	L2.2.1/Asia_Ancestral3
SAMEA11206923	G26905	N3831	Tanzania	Tanzania	L4	L4.3.3
SAMEA13119752	G19935	N3636	Democratic Republic of the Congo	Democratic Republic of the Congo	L4	L4.6.1.2
SAMEA13119774	G20037	N3667	NA	Nigeria	L4	L4.6.2.2
SAMEA13119797	G21864	N3298	Botswana	Botswana	L4	L4.3.2.1
SAMEA13120036	G08795	N1996	Democratic Republic of the Congo	Democratic Republic of the Congo	L4	L4.1.2
SAMEA13120043	G19909	N3032	NA	Ivory Coast	L4	L4.1.2.1
SAMEA13120085	G21731	N2282	Peru	Peru	L2	L2.2.1
SAMEA13120100	G21928	N3323	Botswana	Botswana	L2	L2.2.1
SAMEA13120107	G22156	N1953	NA	Thailand	L2	L2.1/Proto-Beijing
SAMEA1877083	G21317	N0136	United States of America	United States of America	L4	L4.3.3
SAMEA1877176	G00932	N0127	China	United States of America	L1	L1.2.1
SAMEA1877234	G21315	N1283	Germany	Germany	L4	L4.2.1
SAMEA1877268	G00948	N0151	China	United States of America	L2	L2.2.1
SAMEA2294188	G00957	N0064	China	United States of America	L1	L1.1.1.1
SAMEA3318369	G00409	N1046	Nepal	Nepal	L3	L3
SAMEA3318405	G00556	N1016	Nepal	Nepal	L3	L3
SAMEA3318417	G00576	N1206	Ghana	Ghana	L1	L1.1.2
SAMEA3318419	G21324	N1216	Ghana	Ghana	L4	L4.6.2.2
SAMEA4791099	G21320	N0004	India	United States of America	L3	L3
SAMEA4791102	G22212	N0054	Ethiopia	United States of America	L3	L3
SAMEA4791103	G22214	N0069	China	United States of America	L1	L1.1.1
SAMEA4791104	G22207	N0072	India	United States of America	L1	L1.1.2
SAMEA4791117	G22216	N1274	Afghanistan	Germany	L3	L3
SAMN00102922	G00162	N0157	Philippines	United States of America	L1	L1.2.1
SAMN00102923	G21311	N0155	China	United States of America	L2	L2.2.1
SAMN00103054	G00158	N0121	Philippines	United States of America	L1	L1.2.1
SAMN00103235	G00156	N0110	South Korea	United States of America	L2	L2/Proto-Beijing
SAMN04276663	G03217	N1965	Unknown	Thailand	L1	L1.1.1
SAMN04276664	G03218	N1966	Unknown	Thailand	L2	L2.2.1
SAMN04276665	G03222	N1970	Unknown	Thailand	L1	L1.2.1
SAMN04276701	G03172	N1918	Unknown	Thailand	L2	L2.2.1/Asia_Ancestral3
SAMN04276702	G03164	N1908	Peru	Peru	L4	L4.3.3
SAMN04276726	G03219	N1967	Unknown	Thailand	L1	L1.2.1
SAMN04276730	G03232	N1986	Democratic Republic of the Congo	Democratic Republic of the Congo	L3	L3.1.1
SAMN04276740	G03187	N1933	Unknown	Thailand	L2	L2.1/Proto-Beijing
SAMN04276769	G04081	N2058	South Africa	South Africa	L4	L4.3.3
SAMN04276795	G04045	N2008	Democratic Republic of the Congo	Democratic Republic of the Congo	L3	L3
SAMN04276820	G04070	N2046	South Africa	South Africa	L4	L4.3.2
SAMN04521974	G05081	N2116	South Africa	South Africa	L3	L3
SAMN04521977	G05084	N2119	South Africa	South Africa	L4	L4.1.2
SAMN04522118	G05187	N2565	Peru	Peru	L4	L4.1.2.1
SAMN04522120	G05189	N2567	Peru	Peru	L4	L4.1.2
SAMN04522121	G05190	N2568	Peru	Peru	L4	L4.3.2
SAMN06251196	G08373	N1940	Unknown	Thailand	L2	L2.2.2/Asia_Ancestral1
SAMN06251206	G05149	N2295	Peru	Peru	L4	L4.3.3
SAMN06251216	G07472	N2450	South Africa	South Africa	L4	L4.1.2
SAMN06251242	G07438	N2887	NA	Nigeria	L4	L4.6.2.2
SAMN09425832	G07488	N1821	NA	Thailand	L1	L1.2.1
SAMN16521515	G44583	N4013	NA	Tanzania	L1	L1.1.2
SAMN16521522	G04906	N2434	Tanzania	Tanzania	L1	L1.1.2
SAMN16521542	G08124	N3167	Tanzania	Tanzania	L1	L1.1.2
SAMN16521544	G36222	N2782	Tanzania	Tanzania	L1	L1.1.2
SAMN16521553	G26906	N3837	Tanzania	Tanzania	L1	L1.1.2
SAMN16521571	G36195	N4030	Tanzania	Tanzania	L1	L1.1.2
SAMN16521634	G21446	N1924	Thailand	Thailand	L1	L1.2.1
SAMN16521737	G22213	N0153	Vietnam	United States of America	L1	L1.1.1.1
SAMN16521738	G04784	N1878	Vietnam	United States of America	L1	L1.1.1.1
SAMN16521739	G04783	N1877	Laos	United States of America	L1	L1.1.1
SAMN16521777	G44588	N4044	NA	Tanzania	L3	L3.1.1
SAMN16521785	G08137	N3201	Tanzania	Tanzania	L3	L3.1.1
SAMN16521847	G36216	N3835	Tanzania	Tanzania	L3	L3.1.1
SAMN16521913	G08108	N2816	Tanzania	Tanzania	L3	L3
SAMN16521992	G06478	N2781	Tanzania	Tanzania	L3	L3.1.1
SAMN16522028	G44558	N3943		Tanzania	L3	L3.1.1
SAMN16522038	G04996	N2523	Tanzania	Tanzania	L3	L3
SAMN16522049	G36194	N3942	Tanzania	Tanzania	L3	L3.1.1
SAMN16522065	G21788	N3748	Tanzania	Tanzania	L3	L3.1.1
SAMN16522071	G21805	N3710	Tanzania	Tanzania	L3	L3.1.2.1
SAMN16522082	G36158	N3832	Tanzania	Tanzania	L3	L3
SAMN16522084	G06461	N2798	Tanzania	Tanzania	L3	L3.1.2
SAMN16522118	G08147	N2552	Tanzania	Tanzania	L3	L3.1.1
SAMN16522152	G03869	N0191	Somalia	United Kingdom	L3	L3
SAMN16522155	G03873	N0202	India	United Kingdom	L3	L3.1.2
SAMEA118367221	G03151	N0019	NA	Unknown	L2	L2.2.1/Asia_Ancestral3
SAMEA118367222	G03153	N0023	NA	Unknown	L2	L2.1/Proto-Beijing
SAMEA118367223	G22208	N0031	China	United States of America	L2	L2.1/Proto-Beijing
SAMEA118367224	G03835	N0038	NA	Unknown	L2	L2.2.2/Asia_Ancestral1
SAMEA118367225	G03838	N0047	NA	Unknown	L2	L2.2.2/Asia_Ancestral1
SAMEA118367226	G21310	N0052	China	United States of America	L2	L2.2.2/Asia_Ancestral1
SAMEA118367227	G00159	N0145	China	United States of America	L2	L2.2.1.1/Pacific_RD150
SAMEA118367228	G03879	N0228	NA	Unknown	L4	L4.1.2
SAMEA118367229	G04774	N0269	NA	Unknown	L4	L4.6.1.1
SAMEA118367230	G00831	N1045	Nepal	Nepal	L3	L3
SAMEA118367231	G00835	N1068	Parsa	Nepal	L1	L1.1.2
SAMEA118367232	G06409	N1077	Nepal	Nepal	L2	L2.2.1
SAMEA118367233	G31699	N1932	Unknown	Thailand	L1	L1.1.1
SAMEA118367234	G31697	N1960	Unknown	Thailand	L1	L1.1.1.1
SAMEA118367235	G31701	N2190	Kenya	Kenya	L3	L3.1.2.1
SAMEA118367236	G07451	N2468	NA	Ivory Coast	L4	L4.6.2.2
SAMEA118367237	G66765	N4070	NA	Switzerland	L1	L1.1.1.1

## Sheet: Experimental_Data
Strain	Lineage	SubLineage	BDQ MDK95	BDQ MIC	RIF MDK95	RIF_MIC	Ave Relative Growth	Average T0 RLU	Average Max RLU
N0072	L1	L1.1.2	1.1659	0.25	5.42661	0.1	3.88448	5310.83	389494
N0069	L1	L1.1.1	1.21177	0.25	6.95953	0.1	7.56797	7393.33	475936
N2568	L4	L4.3	1.22105	0.5	14.0086	0.025	16.0292	535.667	125520
N0064	L1	L1.1.1	1.25565	0.5	11.0794	0.2	12.1543	3545.67	415187
N1965	L1	L1.1.1	1.26673	0.25	8.85513	0.05	12.9371	4267	398248
N4070	L1	L1.1.1	1.2914	0.03125	5.47844	0.00625	10.8144	6286.67	364024
N1933	L2	L2.1	1.3353	0.03125	3.06241	0.2	8.18864	2734.33	230896
N0153	L1	L1.1.1	1.38528	0.03125	7.13607	0.0125	8.62201	7038	381909
N0047	L2	L2.2.2	1.43221	0.25	4.3921	0.05	48.8081	1873.5	1.04906e+06
N3837	L1	L1.1.2	1.43944	0.25	4.30813	0.4	3.51848	9538.33	378962
N3167	L1	L1.1.2	1.46738	0.25	7.67128	0.05	11.5073	5102	463686
N2400	L4	L4.3	1.47972	0.125	4.63156	0.0125	0.725004	4400.67	37912.8
N1960	L1	L1.1.1	1.48928	0.0625	6.39102	0.025	15.1632	4272.83	477442
N1932	L1	L1.1.1	1.49357	0.03125	6.66344	0.1	8.87141	4318.67	379427
N0023	L2	L2.1	1.49562	0.5	2.05751	0.8	13.0051	2804	367661
N1967	L1	L1.2.1	1.50077	0.5	6.9375	0.05	13.1039	1736.17	251405
N0052	L2	L2.2.2	1.50658	0.5	6.18721	0.1	4.56929	15429	952474
N2434	L1	L1.1.2	1.51911	0.5	5.87672	0.025	10.9474	2391.83	213224
N1924	L1	L1.2.1	1.57322	0.5	7.90421	0.1	15.8526	2290.83	262094
N2816	L3	L3	1.59703	0.25	14.8892	0.025	12.5162	942.167	113024
N1918	L2	L2.2.1	1.60299	0.25	4.75202	0.2	8.59936	907.833	57038.8
N1878	L1	L1.1.1	1.60585	0.03125	7.08402	0.0125	12.892	4557.5	429100
N3323	L2	L2.2.1	1.60768	0.125	9.93355	0.05	10.21	2604.17	196194
N0031	L2	L2.1	1.61697	0.5	4.31274	0.025	7.24699	3251.17	325460
N1821	L1	L1.2.1	1.62242	0.5	6.51471	0.05	11.7866	2846	273890
N0127	L1	L1.2.1	1.63728	0.5	6.22856	0.1	11.0104	3653.83	354369
N0121	L1	L1.2.1	1.6734	0.5	5.8725	0.05	17.4435	1881.17	289299
N1970	L1	L1.2.1	1.70628	0.25	3.81254	0.025	22.1038	1752.67	321556
N2810	L2	L2.2.1	1.70755	0.5	10.3391	0.1	13.529	1326.92	180358
N1877	L1	L1.1.1	1.75718	0.5	7.14998	0.2	26.7887	1676.67	345372
N0110	L2	L2.2.2	1.76354	0.5	10.4893	0.05	4.98684	3056.67	192754
N1068	L1	L1.1.2	1.78303	0.25	6.94599	0.00625	11.9027	2937.5	247545
N0019	L2	L2.2.1	1.80125	0.5	9.12802	0.025	16.0101	1065.17	138278
N2282	L2	L2.2.1	1.81078	0.25	7.26624	0.025	6.50759	2639.33	160139
N2782	L1	L1.1.2	1.85305	0.25	6.3304	0.2	12.0253	3709.33	428804
N0004	L3	L3	1.91552	0.5	10.2668	0.05	8.87652	4322.67	331316
N0054	L3	L3	1.9377	0.5	5.1339	0.2	8.17185	4393.67	299802
N0151	L2	L2.2.1	1.93995	0.125	7.04609	0.00625	5.61975	6329.83	352681
N4030	L1	L1.1.2	1.94857	0.5	6.8195	0.2	8.68252	5832.83	503733
N1966	L2	L2.2.1	1.9526	0.03125	14.2296	0.025	12.3522	946.667	83054.7
N0038	L2	L2.2.2	1.95504	0.5	15.0557	0.1	28.2294	1221.67	363744
N2567	L4	L4.1.2	1.96189	0.125	12.1562	0.05	4.92827	1953	87559.3
N2295	L4	L4.3	1.96291	0.5	14.5571	0.025	19.6589	985.833	202640
N1953	L2	L2.1	1.97173	0.125	2.92096	0.4	7.94926	2421.17	228886
N0145	L2	L2.2.1	1.97226	0.25	7.37502	0.05	6.57848	3080.5	151228
N1206	L1	L1.1.2	1.97319	0.5	6.67775	0.1	22.6527	2211.5	450422
N0157	L1	L1.2.2	1.97674	0.5	7.82928	0.1	19.3913	3582.83	462845
N1940	L2	L2.2.2	1.99769	0.25	3.5773	0.2	35.9405	3743.5	1.23096e+06
N0191	L3	L3	2.03235	1	5.37395	0.2	12.3259	1867.67	230638
N3636	L4	L4.6	2.04221	1	5.57533	0.1	10.553	4210	391839
N2523	L3	L3	2.21478	1	9.89475	0.1	16.0474	1901	250389
N2119	L4	L4.1.2	2.28102	0.5	12.7537	0.05	10.5629	1290.17	119731
N2534	L4	L4.6	2.56395	0.25	4.80717	0.05	8.41719	3999.83	357160
N2450	L4	L4.1.2	2.73613	0.5	7.59045	0.025	7.0894	2025.33	125623
N3832	L3	L3	2.87055	0.5	11.0748	0.05	7.39822	1760.5	118084
N3298	L4	L4.3	3.00472	0.5	10.8418	0.1	41.114	1140.5	376076
N1996	L4	L4.1.2	3.01937	0.5	3.42075	0.025	5.54501	3408.5	149765
N2046	L4	L4.3	3.05309	0.25	10.5034	0.0125	6.48723	3428.17	232199
N1908	L4	L4.3	3.34033	0.5	11.772	0.025	16.9127	2334.83	371789
N3667	L4	L4.6	3.40011	1	12.0706	0.05	12.0777	1463.83	145396
N2468	L4	L4.6	3.50728	1	10.1988	0.05	26.7312	1135.67	210734
N0136	L4	L4.3	3.51101	0.5	7.22565	0.05	12.6758	1866.67	237101
N3710	L3	L3.1.2	3.59488	0.5	11.6241	0.025	17.7042	1864.5	234908
N3831	L4	L4.3	3.68213	1	14.0276	0.025	15.3678	981.167	152234
N2388	L4	L4.6	3.69615	0.5	6.11135	0.05	10.5026	3519.33	353270
N1216	L4	L4.6	3.72001	0.5	10.2238	0.025	9.87933	3093.17	212648
N2406	L4	L4.3	3.84773	1	14.1149	0.0125	20.2986	749.667	178140
N2190	L3	L3.1.2	3.96201	0.5	12.4729	0.05	29.3791	1165	277062
N0202	L3	L3.1.2	3.99894	1	10.9193	0.1	7.02641	1670.17	132663
N0228	L4	L4.1.2	4.04588	1	5.28556	0.4	14.0953	1478.67	185560
N1274	L3	L3	4.4498	0.5	4.5832	0.8	23.208	1517.33	315439
N2798	L3	L3.1.2	4.71508	0.5	14.4023	0.05	28.8326	1295	311642
N0155	L2	L2.2.1	4.76082	0.125	8.48596	0.05	12.9275	1223.5	158569
N1283	L4	L4.1.2	4.77554	0.5	11.951	0.1	11.9574	1709.83	168734
N0269	L4	L4.6	4.84228	1	7.0244	0.1	16.2901	2880.67	404194
N4013	L1	L1.1.2	5.04433	1	11.2093	0.05	6.96677	2875.33	217711
N3032	L4	L4.1.2	5.11862	1	12.2972	0.1	15.6466	1096.5	137624
N4044	L3	L3.1.1	5.28387	0.5	15.1571	0.1	36.2318	477.333	156398
N2058	L4	L4.3	5.32309	0.5	15.3067	0.1	23.8429	644.667	102931
N1016	L3	L3	5.52686	0.25	4.97555	0.025	8.59689	2086.67	135669
N3748	L3	L3.1.1	6.36293	1	12.0198	0.1	11.9244	1354.5	138290
N1046	L3	L3	6.37325	0.5	12.808	0.05	0.67965	644.333	3381.83
N2552	L3	L3.1.1	6.48862	0.5	12.8973	0.025	10.8688	1561.67	161011
N2781	L3	L3.1.1	6.59617	0.5	12.6457	0.0125	9.18183	2300.67	227005
N3943	L3	L3.1.1	6.67383	0.5	11.3913	0.05	13.9965	1415.17	172170
N2565	L4	L4.1.2	6.73877	0.5	12.2346	0.025	14.5618	1425.17	142330
N1986	L3	L3.1.1	7.09669	0.5	12.2255	0.025	9.81426	2024.5	145333
N1045	L3	L3	7.18312	0.5	13.6348	0.2	17.2584	663.167	140362
N3201	L3	L3.1.1	7.94793	0.5	10.2061	0.0125	4.70109	5711	257332
N3835	L3	L3.1.1	8.21073	0.5	6.68844	0.4	13.6717	1019.83	133708
N3942	L3	L3.1.1	8.57435	0.5	15.4547	0.025	20.9467	778.333	169736
N1077	L2	L2.2.1	8.8215	0.5	15.1844	0.05	27.3494	459.167	105430
N2116	L3	L3	9.99152	1	12.8871	0.1	23.9302	580.833	121486
N2887	L4	L4.6	12.694	1	9.90216	0.025	20.1063	1469.17	206464
N2008	L3	L3	13.9995	1	9.29551	0.025	30.8777	1490	190954

## Sheet: Mutation_BinaryMatrix
Strain	Rv0192_Rv0192:p.Gly65fs	Rv0192_Rv0192:p.Val154Ala	Rv0192_Rv0192:p.Pro259Ser	cobU_Rv0254c:p.Glu93Ala	cobU_Rv0254c:p.Thr123fs	eccA3_Rv0282:p.Thr558Asn	eccA3_Rv0282:p.Ala318Val	eccA3_Rv0282:p.Ala6Glu	grpE_Rv0351:p.Gln158_Ser160delinsPro	prpC_Rv1131:p.Val301Met	prpC_Rv1131:p.Pro4Arg	Rv1395_Rv1395:p.Arg81Trp	Rv1395_Rv1395:p.Asp171fs	fadD25_Rv1521:p.Val124Ile	fadD25_Rv1521:p.His541Arg	fadD25_Rv1521:p.Pro93Ser	fadD25_Rv1521:p.Thr175Ala	fadD25_Rv1521:p.Ala567Val	ileS_Rv1536:p.Thr958Ala	ileS_Rv1536:p.Ile494Val	ileS_Rv1536:p.Lys866Arg	ileS_Rv1536:p.Arg40His	ileS_Rv1536:p.His558Asn	ileS_Rv1536:p.Leu500Arg	ileS_Rv1536:p.Asp857Ala	ileS_Rv1536:p.Met335Ile	ileS_Rv1536:p.Glu114Ala	ileS_Rv1536:p.Glu20Gly	treX_Rv1564c:p.Asp608Asn	treX_Rv1564c:p.Phe472Val	treX_Rv1564c:p.Glu172Lys	argF_Rv1656:p.Gln131His	Rv1702c_Rv1702c:p.Ala304Val	Rv1702c_Rv1702c:p.Gln250His	Rv1702c_Rv1702c:p.Cys387Ser	Rv1702c_Rv1702c:p.Ala11Gly	Rv1702c_Rv1702c:p.Arg416Leu	Rv1702c_Rv1702c:p.Leu331Gln	cobM_Rv2071c:p.Arg137Leu	cobM_Rv2071c:p.Asp208fs	cobM_Rv2071c:p.Asp40Asn	cobM_Rv2071c:p.Met145Ile	cobM_Rv2071c:p.Asp83Gly	cobM_Rv2071c:p.Cys94Gly	Rv2184c_Rv2184c:p.Val153Ala	mmpS3_Rv2198c:p.Ile256Thr	mmpS3_Rv2198c:p.Asn30Asp	gcvT_Rv2211c:p.Asp170Glu	gcvT_Rv2211c:p.Gln3Arg
N0064	1	0	0	0	0	0	0	0	0	0	0	0	0	0	0	0	0	0	1	0	0	0	0	0	0	0	0	0	1	0	0	0	0	0	0	0	0	0	0	0	0	0	0	0	0	0	0	0	0
N0069	1	0	0	0	0	0	0	0	0	0	0	0	0	0	0	0	0	0	1	1	0	0	0	0	0	0	0	0	1	0	0	0	0	0	0	0	0	0	0	0	0	0	0	0	0	0	0	0	0
N0153	1	0	0	0	0	0	0	0	0	0	0	0	0	0	0	0	0	0	1	0	0	0	0	0	0	0	0	0	1	0	0	0	0	0	0	0	0	0	0	0	0	0	0	0	0	0	0	0	0
N1877	1	0	0	0	0	0	0	0	0	0	0	0	0	0	0	0	0	0	1	0	0	0	0	0	0	0	0	0	1	0	0	0	0	0	0	0	0	0	0	0	0	0	0	0	0	0	0	0	0
N1878	1	0	0	0	0	0	0	0	0	0	0	0	0	0	0	0	0	0	1	0	0	0	0	0	0	0	0	0	1	0	0	0	0	0	0	0	0	0	0	0	0	0	0	0	0	0	0	0	0
N1932	1	0	0	0	0	0	0	0	0	0	0	1	0	0	0	0	0	0	1	0	0	0	0	0	0	0	0	0	1	1	0	0	0	0	0	0	0	0	0	0	0	0	0	0	0	0	0	0	0
N1960	1	0	0	0	0	0	0	0	0	0	0	0	0	0	0	0	0	0	1	0	0	0	0	0	0	0	0	0	1	0	0	0	0	0	0	0	0	0	0	0	0	0	0	0	0	0	0	0	0
N1965	1	1	0	0	0	0	0	0	0	0	0	0	0	0	0	0	0	0	1	0	0	0	0	0	0	0	0	0	1	0	0	0	0	0	0	0	0	0	0	0	0	0	0	0	0	0	0	0	0
N4070	1	0	0	0	0	0	0	0	0	0	0	0	0	0	0	0	0	0	1	0	0	0	0	0	0	0	0	0	1	0	0	0	0	0	0	0	0	0	0	0	0	0	0	0	0	0	0	0	0
N0072	1	0	0	0	0	0	0	0	0	0	0	0	0	0	0	0	0	0	1	0	0	0	0	0	0	0	0	0	0	0	0	0	0	0	0	0	0	0	0	0	0	0	0	0	0	0	0	0	0
N1068	1	0	0	0	0	1	0	0	0	0	0	0	0	0	0	0	0	0	1	0	0	0	0	0	0	0	0	0	0	0	0	0	0	0	0	0	0	0	0	0	0	0	0	0	0	0	0	0	0
N1206	1	0	0	0	0	0	0	0	0	0	0	0	0	0	0	0	0	0	1	0	0	0	0	0	0	0	0	0	0	0	0	0	1	0	0	0	0	0	1	0	0	0	0	0	0	0	0	0	0
N2434	1	0	0	0	0	0	0	0	0	0	0	0	0	0	0	0	0	0	1	0	0	0	0	0	0	0	0	0	0	0	0	0	0	0	0	0	0	0	0	0	0	0	0	0	0	0	0	0	0
N2782	1	0	0	0	0	0	0	0	0	0	0	0	0	0	0	0	0	0	1	0	0	0	0	0	0	0	0	0	0	0	0	0	0	0	0	0	0	0	0	0	0	0	0	0	0	0	0	0	0
N3167	1	0	0	0	0	0	0	0	0	0	0	0	0	0	0	0	0	0	1	0	0	0	0	0	0	0	0	0	0	0	0	0	0	0	0	0	0	0	0	0	0	0	0	0	0	0	0	0	0
N3837	1	0	0	0	0	0	0	0	0	0	0	0	0	0	0	0	0	0	1	0	0	0	0	0	0	0	0	0	0	0	0	0	0	1	0	0	0	0	0	0	0	0	0	0	0	0	0	0	0
N4013	1	0	0	0	0	0	0	0	0	0	0	0	0	0	0	0	0	0	1	0	0	0	0	0	0	0	0	0	0	0	0	0	0	0	0	0	0	0	0	0	0	0	0	0	0	0	0	0	0
N4030	1	0	0	0	0	0	0	0	0	0	0	0	0	0	0	0	0	0	1	0	0	0	0	0	0	0	0	0	0	0	0	0	0	0	0	0	0	0	0	0	0	0	0	0	0	0	0	0	0
N0121	0	0	0	0	0	0	0	0	0	1	0	0	0	1	0	0	0	0	1	0	0	0	0	0	0	0	0	0	0	0	0	0	0	0	1	0	0	0	0	0	0	0	0	0	0	0	0	0	0
N0127	1	0	0	0	0	0	0	0	0	1	0	0	0	1	0	0	0	0	1	0	0	0	0	0	0	0	0	0	0	0	0	0	0	0	1	0	0	0	0	0	0	0	0	0	0	0	0	0	0
N1821	0	0	0	0	0	0	0	0	0	1	0	0	0	1	0	0	0	0	1	0	0	0	0	0	0	0	0	0	0	0	0	0	0	0	1	0	0	0	0	0	0	0	0	0	0	0	0	0	0
N1924	1	0	0	0	0	0	0	0	0	1	0	0	0	1	0	0	0	0	1	0	0	0	0	0	0	0	0	0	0	0	0	0	0	0	1	0	0	0	0	0	0	0	0	0	0	0	0	0	0
N1967	1	0	0	0	0	0	0	0	0	1	0	0	0	1	0	0	0	0	1	0	0	0	0	0	0	0	0	0	0	0	0	0	0	0	1	0	0	0	0	0	0	0	0	0	0	0	0	0	0
N1970	1	0	0	0	0	0	0	0	0	1	0	0	0	1	0	0	0	0	1	0	0	0	0	0	0	0	0	0	0	0	0	0	0	0	1	0	0	0	0	0	0	0	0	0	0	0	0	0	0
N0157	0	0	0	0	0	0	0	0	0	1	0	0	0	1	0	0	0	0	1	0	0	0	0	0	0	0	0	0	0	0	0	0	0	0	1	0	0	0	0	0	0	0	0	0	0	0	0	0	0
N0023	0	0	0	0	0	0	1	0	0	0	0	0	0	0	0	0	0	0	0	0	0	0	0	0	0	0	0	0	0	0	0	0	0	0	0	0	0	0	0	1	0	0	0	0	0	0	0	0	0
N0031	0	0	0	0	0	0	0	0	0	0	0	0	0	0	0	0	0	0	0	0	1	0	0	0	0	0	0	0	0	0	0	0	0	0	0	0	0	0	0	0	0	0	0	0	0	0	0	0	0
N1933	0	0	0	1	0	0	0	0	0	0	0	0	0	0	0	0	0	0	0	0	0	0	0	0	0	0	0	0	0	0	0	0	0	0	0	0	0	0	0	0	1	0	0	0	0	0	0	0	0
N1953	0	0	0	0	0	0	0	0	0	0	0	0	0	0	0	0	0	0	0	0	0	0	0	0	0	0	0	0	0	0	0	0	0	0	0	0	0	0	0	1	0	0	0	0	0	0	0	0	0
N0019	0	0	0	0	0	0	0	0	0	0	0	0	0	0	0	0	0	0	0	0	0	0	0	0	0	0	0	0	0	0	0	0	0	0	0	0	0	0	0	0	0	0	0	0	0	0	0	0	0
N0145	0	0	0	0	0	0	0	0	0	0	0	0	0	0	0	0	0	0	0	0	0	0	0	0	0	0	0	0	0	0	0	0	0	0	0	0	0	0	0	0	0	0	0	0	0	0	0	0	0
N0151	0	0	0	0	0	0	0	0	0	0	0	0	0	0	0	0	0	0	0	0	0	0	0	0	0	0	0	0	0	0	0	0	0	0	0	0	0	0	0	0	0	0	0	0	0	0	0	0	0
N0155	0	0	0	0	0	0	0	0	0	0	0	0	0	0	0	0	0	0	0	0	0	0	0	0	0	0	0	0	0	0	0	0	0	0	0	0	0	0	0	0	0	0	0	0	0	0	0	1	0
N1077	0	0	0	0	0	0	0	0	0	0	0	0	0	0	0	0	0	0	0	0	0	0	0	0	0	0	0	0	0	0	0	0	0	0	0	0	0	0	0	0	0	0	0	0	0	0	0	0	0
N1918	0	0	0	0	0	0	0	0	0	0	0	0	0	0	0	0	0	0	0	0	0	0	0	0	0	0	0	0	0	0	0	0	0	0	0	0	0	0	0	0	0	0	0	0	0	0	0	0	0
N1966	0	0	0	0	0	0	0	0	0	0	0	0	0	0	0	0	0	0	0	0	0	0	0	0	0	0	0	0	0	0	0	1	0	0	0	0	0	0	0	0	0	0	0	0	0	0	0	0	0
N2282	0	0	0	0	1	0	0	0	0	0	0	0	0	0	0	0	0	0	0	0	0	0	0	0	0	0	0	0	0	0	0	0	0	0	0	0	0	0	0	0	0	0	0	0	0	0	0	0	0
N2810	0	0	0	0	0	0	0	0	0	0	0	0	0	0	0	0	0	0	0	0	0	0	0	0	0	0	0	0	0	0	0	0	0	0	0	1	0	0	0	0	0	0	0	0	0	0	0	0	0
N3323	0	0	0	0	0	0	0	0	0	0	0	0	0	0	0	0	0	0	0	0	0	0	0	0	0	0	0	0	0	0	0	0	0	0	0	0	0	0	0	0	0	0	0	0	0	1	0	0	0
N0038	0	0	0	0	0	0	0	0	0	0	0	0	0	0	0	0	0	0	0	0	0	0	0	0	0	0	0	0	0	0	0	0	0	0	0	0	0	0	0	0	0	0	0	0	1	0	0	0	0
N0047	0	0	0	0	0	0	0	0	0	0	0	0	0	0	0	0	0	0	0	0	0	0	0	0	0	0	0	0	0	0	0	0	0	0	0	0	0	0	0	0	0	0	0	0	1	0	0	0	0
N0052	0	0	0	0	0	0	0	0	0	0	0	0	0	0	0	0	0	0	0	0	0	0	0	0	0	0	0	0	0	0	0	0	0	0	0	0	0	0	0	0	0	0	0	0	1	0	0	0	0
N0110	0	0	0	0	0	0	0	0	0	0	0	0	0	0	0	0	0	0	0	0	0	1	0	0	0	0	0	0	0	0	1	0	0	0	0	0	0	0	0	0	0	0	0	0	0	0	0	0	0
N1940	0	0	0	0	0	0	0	0	0	0	0	0	0	0	0	0	0	0	0	0	0	0	1	0	0	0	0	0	0	0	0	0	0	0	0	0	0	0	0	0	0	0	0	0	0	0	0	0	0
N0004	0	0	1	0	0	0	0	0	0	0	0	0	0	0	1	0	0	0	0	0	0	0	0	0	0	0	0	0	0	0	0	0	0	0	0	0	1	0	0	0	0	0	0	0	0	0	0	0	0
N0054	0	0	1	0	0	0	0	0	0	0	0	0	0	0	1	0	0	0	0	0	0	0	0	0	0	0	0	0	0	0	0	0	0	0	0	0	1	0	0	0	0	0	0	0	0	0	0	0	0
N0191	0	0	1	0	0	0	0	0	0	0	0	0	0	0	1	0	0	0	0	0	0	0	0	0	0	0	0	0	0	0	0	0	0	0	0	0	1	0	0	0	0	0	0	0	0	0	0	0	0
N1016	0	0	1	0	0	0	0	0	0	0	0	0	0	0	1	0	0	0	0	0	0	0	0	0	0	0	0	0	0	0	0	0	0	0	0	0	1	0	0	0	0	0	0	0	0	0	0	0	0
N1045	0	0	1	0	0	0	0	0	0	0	0	0	0	0	1	0	0	0	0	0	0	0	0	0	0	0	0	0	0	0	0	0	0	0	0	0	1	0	0	0	0	0	0	0	0	0	0	0	0
N1046	0	0	1	0	0	0	0	0	0	0	0	0	0	0	1	0	0	0	0	0	0	0	0	0	0	0	0	0	0	0	0	0	0	0	0	0	1	0	0	0	0	0	0	0	0	0	0	0	1
N1274	0	0	1	0	0	0	0	0	0	0	0	0	0	0	1	0	0	0	0	0	0	0	0	0	0	0	0	0	0	0	0	0	0	0	0	0	0	0	0	0	0	0	0	0	0	0	0	0	0
N2008	0	0	1	0	0	0	0	0	0	0	0	0	0	0	1	0	0	0	0	0	0	0	0	0	0	0	0	0	0	0	0	0	0	0	0	0	1	0	0	0	0	0	0	0	0	0	0	0	0
N2116	0	0	1	0	0	0	0	0	0	0	0	0	0	0	1	0	0	0	0	0	0	0	0	0	0	0	0	0	0	0	0	0	0	0	0	0	1	0	0	0	0	0	0	0	0	0	0	0	0
N2523	0	0	1	0	0	0	0	0	0	0	0	0	0	0	1	0	0	0	0	0	0	0	0	0	0	0	0	0	0	0	0	0	0	0	0	0	1	0	0	0	0	0	0	0	0	0	0	0	1
N2816	0	0	1	0	0	0	0	0	0	0	0	0	0	0	1	0	0	0	0	0	0	0	0	0	0	0	0	0	0	0	0	0	0	0	0	0	0	0	0	0	0	0	0	0	0	0	0	0	0
N3832	0	0	1	0	0	0	0	0	0	0	0	0	0	0	1	0	0	0	0	0	0	0	0	1	0	0	0	0	0	0	0	0	0	0	0	0	0	0	0	0	0	0	0	0	0	0	0	0	0
N1986	0	0	1	0	0	0	0	0	0	0	0	0	0	0	1	0	0	0	0	0	0	0	0	0	0	0	0	0	0	0	0	0	0	0	0	0	1	0	0	0	0	0	0	0	0	0	0	0	0
N2552	0	0	1	0	0	0	0	0	0	0	0	0	0	0	1	0	0	0	0	0	0	0	0	0	0	0	0	0	0	0	0	0	0	0	0	0	1	0	0	0	0	0	0	0	0	0	0	0	0
N2781	0	0	1	0	0	0	0	0	1	0	0	0	0	0	1	0	0	0	0	0	0	0	0	0	0	0	0	0	0	0	0	0	0	0	0	0	1	0	0	0	0	0	0	0	0	0	0	0	0
N3201	0	0	1	0	0	0	0	0	0	0	0	0	0	0	1	0	0	0	0	0	0	0	0	0	1	0	0	0	0	0	0	0	0	0	0	0	1	0	0	0	0	0	0	0	0	0	0	0	0
N3748	0	0	1	0	0	0	0	0	0	0	0	0	0	0	1	0	0	0	0	0	0	0	0	0	0	0	0	0	0	0	0	0	0	0	0	0	1	0	0	0	0	0	0	0	0	0	0	0	0
N3835	0	0	1	0	0	0	0	0	0	0	0	0	0	0	1	0	0	0	0	0	0	0	0	0	0	0	0	0	0	0	0	0	0	0	0	0	1	0	0	0	0	0	0	0	0	0	0	0	0
N3942	0	0	1	0	0	0	0	0	1	0	0	0	0	0	1	0	0	0	0	0	0	0	0	0	0	0	0	0	0	0	0	0	0	0	0	0	1	0	0	0	0	0	0	0	0	0	0	0	0
N3943	0	0	1	0	0	0	0	0	0	0	0	0	0	0	1	0	0	0	0	0	0	0	0	0	0	0	0	0	0	0	0	0	0	0	0	0	1	0	0	0	0	0	0	0	0	0	0	0	0
N4044	0	0	1	0	0	0	0	0	0	0	0	0	0	0	1	0	0	0	0	0	0	0	0	0	0	0	0	0	0	0	0	0	0	0	0	0	1	0	0	0	0	0	0	0	0	0	0	0	0
N0202	0	0	1	0	0	0	0	0	0	0	0	0	0	0	1	1	0	0	0	0	0	0	0	0	0	1	0	0	0	0	0	0	0	0	0	0	1	0	0	0	0	0	0	0	0	0	0	0	0
N2190	0	0	1	0	0	0	0	0	0	0	0	0	0	0	1	0	0	0	0	0	0	0	0	0	0	0	0	0	0	0	0	0	0	0	0	0	1	0	0	0	0	0	0	0	0	0	0	0	0
N2798	0	0	1	0	0	0	0	0	0	0	0	0	1	0	1	0	0	0	0	0	0	0	0	0	0	0	0	0	0	0	0	0	0	0	0	0	1	0	0	0	0	0	0	0	0	0	1	0	0
N3710	0	0	1	0	0	0	0	0	0	0	0	0	0	0	1	0	0	0	0	0	0	0	0	0	0	0	0	0	0	0	0	0	0	0	0	0	1	0	0	0	0	0	0	0	0	0	0	0	0
N0228	0	0	0	0	0	0	0	1	0	0	0	0	0	0	0	0	0	0	0	0	0	0	0	0	0	0	0	0	0	0	0	0	0	0	0	0	0	0	0	0	0	1	0	0	0	0	0	0	0
N1283	0	0	0	0	0	0	0	1	0	0	0	0	0	0	0	0	0	0	0	0	0	0	0	0	0	0	0	0	0	0	0	0	0	0	0	0	0	0	0	0	0	1	1	0	0	0	0	0	0
N1996	0	0	0	0	0	0	0	1	0	0	0	0	0	0	0	0	0	0	0	0	0	0	0	0	0	0	1	0	0	0	0	0	0	0	0	0	0	1	0	0	0	1	0	0	0	0	0	0	0
N2119	0	0	0	0	0	0	0	1	0	0	0	0	0	0	0	0	0	0	0	0	0	0	0	0	0	0	0	0	0	0	0	0	0	0	0	0	0	0	0	0	0	1	0	0	0	0	0	0	0
N2450	0	0	0	0	0	0	0	1	0	0	0	0	0	0	0	0	0	0	0	0	0	0	0	0	0	0	0	0	0	0	0	0	0	0	0	0	0	1	0	0	0	1	0	0	0	0	0	0	0
N2565	0	0	0	0	0	0	0	1	0	0	0	0	0	0	0	0	1	0	0	0	0	0	0	0	0	0	0	0	0	0	0	0	0	0	0	0	0	0	0	0	0	1	0	0	0	0	0	0	0
N2567	0	0	0	0	0	0	0	1	0	0	0	0	0	0	0	0	0	0	0	0	0	0	0	0	0	0	0	0	0	0	0	0	0	0	0	0	0	0	0	0	0	1	0	0	0	0	0	0	0
N3032	0	0	0	0	0	0	0	1	0	0	0	0	0	0	0	0	1	0	0	0	0	0	0	0	0	0	0	0	0	0	0	0	0	0	0	0	0	0	0	0	0	1	0	0	0	0	0	0	0
N0136	0	0	0	0	0	0	0	1	0	0	0	0	0	0	0	0	0	0	0	0	0	0	0	0	0	0	0	0	0	0	0	0	0	0	0	0	0	0	0	0	0	1	0	0	0	0	0	0	0
N1908	0	0	0	0	0	0	0	1	0	0	0	0	0	0	0	0	0	0	0	0	0	0	0	0	0	0	0	0	0	0	0	0	0	0	0	0	0	0	0	0	0	1	0	0	0	0	0	0	0
N2046	0	0	0	0	0	0	0	1	0	0	0	0	0	0	0	0	0	0	0	0	0	0	0	0	0	0	0	0	0	0	0	0	0	0	0	0	0	0	0	0	0	1	0	0	0	0	0	0	0
N2058	0	0	0	0	0	0	0	1	0	0	0	0	0	0	0	0	0	0	0	0	0	0	0	0	0	0	0	0	0	0	0	0	0	0	0	0	0	0	0	0	0	1	0	0	0	0	0	0	0
N2295	0	0	0	0	0	0	0	1	0	0	0	0	0	0	0	0	0	0	0	0	0	0	0	0	0	0	0	0	0	0	0	0	0	0	0	0	0	0	0	0	0	1	0	0	0	0	0	0	0
N2400	0	0	0	0	0	0	0	1	0	0	0	0	0	0	0	0	0	0	0	0	0	0	0	0	0	0	0	0	0	0	0	0	0	0	0	0	0	0	0	0	0	1	0	0	0	0	0	0	0
N2406	0	0	0	0	0	0	0	1	0	0	0	0	0	0	0	0	0	1	0	0	0	0	0	0	0	0	0	0	0	0	0	0	0	0	0	0	0	0	0	0	0	1	0	0	0	0	0	0	0
N2568	0	0	0	0	0	0	0	1	0	0	0	0	0	0	0	0	0	0	0	0	0	0	0	0	0	0	0	0	0	0	0	0	0	0	0	0	0	0	0	0	0	1	0	0	0	0	0	0	0
N3298	0	0	0	0	0	0	0	1	0	0	0	0	0	0	0	0	0	0	0	0	0	0	0	0	0	0	0	0	0	0	0	0	0	0	0	0	0	0	0	0	0	1	0	0	0	0	0	0	0
N3831	0	0	0	0	0	0	0	1	0	0	0	0	0	0	0	0	0	0	0	0	0	0	0	0	0	0	0	0	0	0	0	0	0	0	0	0	0	0	0	0	0	1	0	0	0	0	0	0	0
N0269	0	0	0	0	0	0	0	1	0	0	0	0	0	0	0	0	0	0	0	0	0	0	0	0	0	0	0	1	0	0	0	0	0	0	0	0	0	0	0	0	0	1	0	0	0	0	0	0	0
N1216	0	0	0	0	0	0	0	1	0	0	0	0	0	0	0	0	0	0	0	0	0	0	0	0	0	0	0	0	0	0	0	0	0	0	0	0	0	0	0	0	0	1	0	0	0	0	0	0	0
N2388	0	0	0	0	0	0	0	1	0	0	0	0	0	0	0	0	0	0	0	0	0	0	0	0	0	0	0	1	0	0	0	0	0	0	0	0	0	0	0	0	0	1	0	0	0	0	0	0	0
N2468	0	0	0	0	0	0	0	1	0	0	0	0	0	0	0	0	0	0	0	0	0	0	0	0	0	0	0	0	0	0	0	0	0	0	0	0	0	0	0	0	0	1	0	0	0	0	0	0	0
N2534	0	0	0	0	0	0	0	1	0	0	0	0	0	0	0	0	0	0	0	0	0	0	0	0	0	0	0	1	0	0	0	0	0	0	0	0	0	0	0	0	0	1	0	1	0	0	0	0	0
N2887	0	0	0	0	0	0	0	1	0	0	1	0	0	0	0	0	0	0	0	0	0	0	0	0	0	0	0	0	0	0	0	0	0	0	0	0	0	0	0	0	0	1	0	0	0	0	0	0	0
N3636	0	0	0	0	0	0	0	1	0	0	0	0	0	0	0	0	0	0	0	0	0	0	0	0	0	0	0	1	0	0	0	0	0	0	0	0	0	0	0	0	0	1	0	0	0	0	0	0	0
N3667	0	0	0	0	0	0	0	1	0	0	1	0	0	0	0	0	0	0	0	0	0	0	0	0	0	0	0	0	0	0	0	0	0	0	0	0	0	0	0	0	0	1	0	0	0	0	0	0	0
[truncated: 356 more columns]
